# Supplementary material for: Effects of the Addition of Herbs on the Properties of Doenjang
Source: Foods. 2021 Jun 7;10(6):1307. doi: 10.3390/foods10061307 (PMC8227189; doi:10.3390/foods10061307)
Supplement: Supplementary file 1 [file foods-10-01307-s001.zip]

Archive with 1 entries (1 files):
- foods-1228565-supplementary.pdf
